# Supplementary material for: Case-Fatality and Temporal Trends in Patients with Psoriasis and End-Stage Renal Disease
Source: J Clin Med. 2022 Jul 26;11(15):4328. doi: 10.3390/jcm11154328 (PMC9368806; doi:10.3390/jcm11154328)
Supplement: Supplementary file 1 [file jcm-11-04328-s001.zip]

Archive with 1 entries (1 files):
- jcm-1762741-supplementary.pdf
